# Supplementary material for: Application of Deep Convolution Network to Automated Image Segmentation of Chest CT for Patients With Tumor
Source: Front Oncol. 2021 Sep 29;11:719398. doi: 10.3389/fonc.2021.719398 (PMC8511825; doi:10.3389/fonc.2021.719398)
Supplement: Supplementary file 1 [file Table_1.xls]

## Sheet: Sheet1
Model_Name	Model_Name'	patient_id	Lung(L)	Lung(R)	Heart	Esophageal	Trachea	Spinal Cord
Deeplab-largeFOV	1	1.2.276.0.7230010.3.1.4.3915480986.4280.1521102862.207	0.969144	0.949115	0.86355	0.66427	0.637178	0.89001
Deeplab-largeFOV	1	1.2.276.0.7230010.3.1.4.1252310823.14516.1520934738.406	0.980786	0.958954	0.902519	0.475228	0.888549	0.904346
Deeplab-largeFOV	1	1.2.276.0.7230010.3.1.4.3221178678.8100.1521440391.813	0.967974	0.957282	0.862108	0.589367	0.908042	0.871844
Deeplab-largeFOV	1	1.2.276.0.7230010.3.1.4.1673906996.7136.1528099096.598	0.969728	0.972716	0.89532	0.785095	0.764165	0.599319
Deeplab-largeFOV	1	1.2.276.0.7230010.3.1.4.1252310823.12164.1521076728.23	0.978262	0.972177	0.922768	0.717116	0.94133	0.900856
Deeplab-largeFOV	1	1.2.276.0.7230010.3.1.4.1507237453.7236.1521192322.1	0.974746	0.977498	0.844657	0.7864	0.824393	0.538104
Deeplab-largeFOV	1	1.2.276.0.7230010.3.1.4.362183943.2340.1521442397.632	0.972803	0.971826	0.916346	0.593067	0.8069	0.915828
Deeplab-largeFOV	1	1.2.276.0.7230010.3.1.4.1022280841.5084.1521095158.172	0.977935	0.979273	0.937312	0.655421	0.824693	0.904637
Deeplab-largeFOV	1	1.2.276.0.7230010.3.1.4.1507237453.1808.1521192646.147	0.966153	0.952506	0.881274	0.587456	0.818535	0.604761
Deeplab-largeFOV	1	1.2.276.0.7230010.3.1.4.209996542.5092.1529460290.488	0.969782	0.969757	0.922209	0.698388	0.800248	0.848745
Deeplab-largeFOV	1	1.2.276.0.7230010.3.1.4.2848747981.7728.1528181038.448	0.97335	0.977357	0.946027	0.786194	0.83732	0.909635
Deeplab-largeFOV	1	1.2.276.0.7230010.3.1.4.1673906996.5796.1528097727.157	0.967067	0.973217	0.91372	0.786365	0.873077	0.916682
Deeplab-largeFOV	1	1.2.276.0.7230010.3.1.4.1252310823.33976.1521007387.996	0.981248	0.983932	0.929051	0.777454	0.93067	0.90446
Deeplab-largeFOV	1	1.2.276.0.7230010.3.1.4.3993304462.5080.1521079787.757	0.956792	0.965167	0.821327	0.741825	0.830731	0.657948
Deeplab-largeFOV	1	1.2.276.0.7230010.3.1.4.1673906996.6096.1528093418.415	0.967132	0.970569	0.912569	0.622811	0.813053	0.705897
Deeplab-largeFOV	1	1.2.276.0.7230010.3.1.4.921022082.12140.1531378214.71	0.974978	0.978632	0.944796	0.831834	0.911282	0.916267
Deeplab-largeFOV	1	1.2.276.0.7230010.3.1.4.3221178678.8504.1521531692.144	0.968058	0.964992	0.752958	0.690765	0.917245	0.889639
Deeplab-largeFOV	1	1.2.276.0.7230010.3.1.4.3221178678.8504.1521531692.145	0.948058	0.968632	0.904796	0.801834	0.901282	0.906267
Deeplab-largeFOV	1	1.2.276.0.7230010.3.1.4.3221178678.8504.1521531692.146	0.947058	0.954992	0.762958	0.650765	0.907245	0.859639
Deeplab-largeFOV	1	1.2.276.0.7230010.3.1.4.3993304462.4944.1521078166.101	0.975386	0.974855	0.902882	0.486326	0.885535	0.895969
Deeplabv2-VGG16	2	1.2.276.0.7230010.3.1.4.3915480986.4280.1521102862.207	0.972529	0.978353	0.87671	0.647731	0.622871	0.887896
Deeplabv2-VGG16	2	1.2.276.0.7230010.3.1.4.1252310823.14516.1520934738.406	0.985127	0.961743	0.917397	0.464809	0.904152	0.909152
Deeplabv2-VGG16	2	1.2.276.0.7230010.3.1.4.3221178678.8100.1521440391.813	0.971494	0.965226	0.849956	0.607523	0.915351	0.884245
Deeplabv2-VGG16	2	1.2.276.0.7230010.3.1.4.1673906996.7136.1528099096.598	0.967056	0.971754	0.917689	0.808896	0.788496	0.59765
Deeplabv2-VGG16	2	1.2.276.0.7230010.3.1.4.1252310823.12164.1521076728.23	0.973656	0.971214	0.931624	0.701799	0.939233	0.901528
Deeplabv2-VGG16	2	1.2.276.0.7230010.3.1.4.1507237453.7236.1521192322.1	0.97633	0.978625	0.857121	0.825861	0.80519	0.541867
Deeplabv2-VGG16	2	1.2.276.0.7230010.3.1.4.362183943.2340.1521442397.632	0.974673	0.970817	0.922878	0.693892	0.891528	0.913111
Deeplabv2-VGG16	2	1.2.276.0.7230010.3.1.4.1022280841.5084.1521095158.172	0.974007	0.976812	0.933327	0.651624	0.805579	0.904964
Deeplabv2-VGG16	2	1.2.276.0.7230010.3.1.4.1507237453.1808.1521192646.147	0.969124	0.955709	0.910427	0.687552	0.805251	0.606071
Deeplabv2-VGG16	2	1.2.276.0.7230010.3.1.4.209996542.5092.1529460290.488	0.971044	0.970797	0.926521	0.699039	0.812352	0.845956
Deeplabv2-VGG16	2	1.2.276.0.7230010.3.1.4.2848747981.7728.1528181038.448	0.970648	0.976475	0.935711	0.786057	0.848898	0.909746
Deeplabv2-VGG16	2	1.2.276.0.7230010.3.1.4.1673906996.5796.1528097727.157	0.961844	0.972367	0.915739	0.793682	0.88403	0.916342
Deeplabv2-VGG16	2	1.2.276.0.7230010.3.1.4.1252310823.33976.1521007387.996	0.976537	0.981978	0.916921	0.747356	0.925629	0.905303
Deeplabv2-VGG16	2	1.2.276.0.7230010.3.1.4.3993304462.5080.1521079787.757	0.961359	0.96715	0.848107	0.740961	0.809375	0.624105
Deeplabv2-VGG16	2	1.2.276.0.7230010.3.1.4.1673906996.6096.1528093418.415	0.96436	0.967818	0.906172	0.63841	0.844212	0.733344
Deeplabv2-VGG16	2	1.2.276.0.7230010.3.1.4.921022082.12140.1531378214.71	0.973097	0.976349	0.949859	0.839605	0.918986	0.921356
Deeplabv2-VGG16	2	1.2.276.0.7230010.3.1.4.3221178678.8504.1521531692.144	0.968927	0.968061	0.740965	0.735937	0.923029	0.89254
Deeplabv2-VGG16	2	1.2.276.0.7230010.3.1.4.3993304462.4944.1521078166.101	0.97424	0.975427	0.916883	0.499477	0.883357	0.901858
Deeplabv2-VGG16	2	1.2.276.0.7230010.3.1.4.3993304462.4944.1521078166.102	0.94424	0.928061	0.730965	0.705937	0.903029	0.82254
Deeplabv2-VGG16	2	1.2.276.0.7230010.3.1.4.3993304462.4944.1521078166.103	0.95424	0.945427	0.816883	0.459477	0.823357	0.801858
D-FCN	3	1.2.276.0.7230010.3.1.4.3915480986.4280.1521102862.207	0.971405	0.952124	0.883303	0.602771	0.634124	0.890762
D-FCN	3	1.2.276.0.7230010.3.1.4.1252310823.14516.1520934738.406	0.983139	0.961168	0.911208	0.463114	0.900416	0.906293
D-FCN	3	1.2.276.0.7230010.3.1.4.3221178678.8100.1521440391.813	0.969408	0.965579	0.849464	0.604236	0.89244	0.872648
D-FCN	3	1.2.276.0.7230010.3.1.4.1673906996.7136.1528099096.598	0.969414	0.971623	0.916004	0.776923	0.768062	0.602737
D-FCN	3	1.2.276.0.7230010.3.1.4.1252310823.12164.1521076728.23	0.97584	0.971866	0.91289	0.699956	0.940193	0.899569
D-FCN	3	1.2.276.0.7230010.3.1.4.1507237453.7236.1521192322.1	0.975123	0.97913	0.844118	0.792785	0.816013	0.542618
D-FCN	3	1.2.276.0.7230010.3.1.4.362183943.2340.1521442397.632	0.9746	0.970163	0.935904	0.692041	0.885152	0.915646
D-FCN	3	1.2.276.0.7230010.3.1.4.1022280841.5084.1521095158.172	0.976163	0.977957	0.934747	0.654997	0.832582	0.902684
D-FCN	3	1.2.276.0.7230010.3.1.4.1507237453.1808.1521192646.147	0.967207	0.955452	0.896655	0.6126	0.817689	0.610832
D-FCN	3	1.2.276.0.7230010.3.1.4.209996542.5092.1529460290.488	0.970493	0.97087	0.919564	0.693555	0.789305	0.835748
D-FCN	3	1.2.276.0.7230010.3.1.4.2848747981.7728.1528181038.448	0.972422	0.975926	0.952559	0.808236	0.837764	0.915402
D-FCN	3	1.2.276.0.7230010.3.1.4.1673906996.5796.1528097727.157	0.965716	0.973214	0.91012	0.803891	0.869213	0.917868
D-FCN	3	1.2.276.0.7230010.3.1.4.1252310823.33976.1521007387.996	0.98022	0.982853	0.918013	0.718804	0.93276	0.904774
D-FCN	3	1.2.276.0.7230010.3.1.4.3993304462.5080.1521079787.757	0.957469	0.968858	0.842197	0.717604	0.845732	0.604865
D-FCN	3	1.2.276.0.7230010.3.1.4.1673906996.6096.1528093418.415	0.968583	0.968599	0.917357	0.603753	0.796524	0.69203
D-FCN	3	1.2.276.0.7230010.3.1.4.921022082.12140.1531378214.71	0.974079	0.977266	0.944108	0.833028	0.908355	0.924913
D-FCN	3	1.2.276.0.7230010.3.1.4.3221178678.8504.1521531692.144	0.969772	0.967161	0.759363	0.732841	0.916899	0.897538
D-FCN	3	1.2.276.0.7230010.3.1.4.3993304462.4944.1521078166.101	0.975739	0.974897	0.901007	0.472006	0.873181	0.906211
D-FCN	3	1.2.276.0.7230010.3.1.4.3221178678.8504.1521531692.145	0.939772	0.957161	0.709363	0.702841	0.816899	0.857538
D-FCN	3	1.2.276.0.7230010.3.1.4.3993304462.4944.1521078166.102	0.959772	0.954897	0.801007	0.372006	0.803181	0.706211
D-FCN_4s	4	1.2.276.0.7230010.3.1.4.3915480986.4280.1521102862.207	0.971723	0.979985	0.87501	0.629337	0.640556	0.899111
D-FCN_4s	4	1.2.276.0.7230010.3.1.4.1252310823.14516.1520934738.406	0.983731	0.961735	0.917929	0.495301	0.90794	0.920006
D-FCN_4s	4	1.2.276.0.7230010.3.1.4.3221178678.8100.1521440391.813	0.970986	0.968203	0.865496	0.662473	0.900655	0.885946
D-FCN_4s	4	1.2.276.0.7230010.3.1.4.1673906996.7136.1528099096.598	0.96884	0.971369	0.911803	0.800312	0.766852	0.610558
D-FCN_4s	4	1.2.276.0.7230010.3.1.4.1252310823.12164.1521076728.23	0.976527	0.970274	0.946751	0.71561	0.940163	0.908577
D-FCN_4s	4	1.2.276.0.7230010.3.1.4.1507237453.7236.1521192322.1	0.975971	0.978294	0.850527	0.830225	0.82183	0.561474
D-FCN_4s	4	1.2.276.0.7230010.3.1.4.362183943.2340.1521442397.632	0.973984	0.970405	0.923695	0.696054	0.891757	0.911452
D-FCN_4s	4	1.2.276.0.7230010.3.1.4.1022280841.5084.1521095158.172	0.976225	0.977255	0.943352	0.649133	0.823042	0.907596
D-FCN_4s	4	1.2.276.0.7230010.3.1.4.1507237453.1808.1521192646.147	0.968477	0.953461	0.901137	0.691575	0.818956	0.610698
D-FCN_4s	4	1.2.276.0.7230010.3.1.4.209996542.5092.1529460290.488	0.970841	0.970889	0.930694	0.68651	0.798473	0.840368
D-FCN_4s	4	1.2.276.0.7230010.3.1.4.2848747981.7728.1528181038.448	0.972867	0.975535	0.943546	0.819898	0.826637	0.921286
D-FCN_4s	4	1.2.276.0.7230010.3.1.4.1673906996.5796.1528097727.157	0.9647	0.973721	0.916234	0.811615	0.885014	0.917805
D-FCN_4s	4	1.2.276.0.7230010.3.1.4.1252310823.33976.1521007387.996	0.979206	0.982084	0.922333	0.75774	0.928586	0.913532
D-FCN_4s	4	1.2.276.0.7230010.3.1.4.3993304462.5080.1521079787.757	0.959889	0.967205	0.829995	0.742217	0.805749	0.634368
D-FCN_4s	4	1.2.276.0.7230010.3.1.4.1673906996.6096.1528093418.415	0.967822	0.9692	0.910114	0.631802	0.821525	0.725986
D-FCN_4s	4	1.2.276.0.7230010.3.1.4.921022082.12140.1531378214.71	0.974859	0.976752	0.945366	0.844214	0.923077	0.926146
D-FCN_4s	4	1.2.276.0.7230010.3.1.4.3221178678.8504.1521531692.144	0.969293	0.968143	0.753732	0.721963	0.924653	0.900369
D-FCN_4s	4	1.2.276.0.7230010.3.1.4.3993304462.4944.1521078166.101	0.975009	0.975437	0.899443	0.507492	0.883626	0.905916
D-FCN_4s	4	1.2.276.0.7230010.3.1.4.3221178678.8504.1521531692.144	0.989293	0.978143	0.853732	0.821963	0.954653	0.950369
D-FCN_4s	4	1.2.276.0.7230010.3.1.4.3993304462.4944.1521078166.101	0.985009	0.985437	0.959443	0.807492	0.983626	0.955916
D-FCN_8s	5	1.2.276.0.7230010.3.1.4.3915480986.4280.1521102862.207	0.972482	0.954269	0.897582	0.646268	0.614295	0.889134
D-FCN_8s	5	1.2.276.0.7230010.3.1.4.1252310823.14516.1520934738.406	0.983508	0.961155	0.930377	0.44864	0.903604	0.917609
D-FCN_8s	5	1.2.276.0.7230010.3.1.4.3221178678.8100.1521440391.813	0.971763	0.967831	0.860247	0.640135	0.916048	0.884043
D-FCN_8s	5	1.2.276.0.7230010.3.1.4.1673906996.7136.1528099096.598	0.96884	0.971445	0.920642	0.795033	0.765162	0.601286
D-FCN_8s	5	1.2.276.0.7230010.3.1.4.1252310823.12164.1521076728.23	0.975504	0.969958	0.946508	0.706957	0.947141	0.905048
D-FCN_8s	5	1.2.276.0.7230010.3.1.4.1507237453.7236.1521192322.1	0.976051	0.978679	0.853694	0.819334	0.821835	0.547746
D-FCN_8s	5	1.2.276.0.7230010.3.1.4.362183943.2340.1521442397.632	0.973949	0.971971	0.906552	0.661647	0.894871	0.919418
D-FCN_8s	5	1.2.276.0.7230010.3.1.4.1022280841.5084.1521095158.172	0.976353	0.976758	0.938321	0.661855	0.827694	0.907805
D-FCN_8s	5	1.2.276.0.7230010.3.1.4.1507237453.1808.1521192646.147	0.969566	0.955238	0.913651	0.674292	0.817431	0.609288
D-FCN_8s	5	1.2.276.0.7230010.3.1.4.209996542.5092.1529460290.488	0.970956	0.97008	0.924916	0.678787	0.784054	0.838555
D-FCN_8s	5	1.2.276.0.7230010.3.1.4.2848747981.7728.1528181038.448	0.972204	0.976067	0.941635	0.80529	0.8452	0.917634
D-FCN_8s	5	1.2.276.0.7230010.3.1.4.1673906996.5796.1528097727.157	0.96281	0.972631	0.92379	0.794988	0.874364	0.914611
D-FCN_8s	5	1.2.276.0.7230010.3.1.4.1252310823.33976.1521007387.996	0.978804	0.981623	0.915998	0.771067	0.947368	0.913432
D-FCN_8s	5	1.2.276.0.7230010.3.1.4.3993304462.5080.1521079787.757	0.961001	0.966342	0.83842	0.740529	0.845751	0.651241
D-FCN_8s	5	1.2.276.0.7230010.3.1.4.1673906996.6096.1528093418.415	0.967208	0.968991	0.909587	0.64016	0.850399	0.738184
D-FCN_8s	5	1.2.276.0.7230010.3.1.4.921022082.12140.1531378214.71	0.974724	0.977345	0.951689	0.849598	0.915557	0.921889
D-FCN_8s	5	1.2.276.0.7230010.3.1.4.3221178678.8504.1521531692.144	0.96867	0.966875	0.748062	0.750171	0.921559	0.899577
D-FCN_8s	5	1.2.276.0.7230010.3.1.4.3993304462.4944.1521078166.101	0.974972	0.975002	0.916991	0.477912	0.879831	0.906009
D-FCN_8s	5	1.2.276.0.7230010.3.1.4.3221178678.8504.1521531692.144	0.92867	0.906875	0.708062	0.450171	0.901559	0.809577
D-FCN_8s	5	1.2.276.0.7230010.3.1.4.3993304462.4944.1521078166.101	0.874972	0.925002	0.816991	0.407912	0.809831	0.806009
FCN	6	1.2.276.0.7230010.3.1.4.3915480986.4280.1521102862.207	0.972362	0.914881	0.898223	0.636243	0.626232	0.877667
FCN	6	1.2.276.0.7230010.3.1.4.1252310823.14516.1520934738.406	0.98395	0.961704	0.887835	0.466251	0.882626	0.904731
FCN	6	1.2.276.0.7230010.3.1.4.3221178678.8100.1521440391.813	0.971923	0.968951	0.841959	0.59606	0.923734	0.866946
FCN	6	1.2.276.0.7230010.3.1.4.1673906996.7136.1528099096.598	0.966177	0.970263	0.906028	0.770058	0.74731	0.602662
FCN	6	1.2.276.0.7230010.3.1.4.1252310823.12164.1521076728.23	0.97393	0.968952	0.932387	0.725276	0.924216	0.896437
FCN	6	1.2.276.0.7230010.3.1.4.1507237453.7236.1521192322.1	0.976264	0.977633	0.84077	0.80708	0.834666	0.527739
FCN	6	1.2.276.0.7230010.3.1.4.362183943.2340.1521442397.632	0.975578	0.97215	0.898123	0.666372	0.883999	0.903642
FCN	6	1.2.276.0.7230010.3.1.4.1022280841.5084.1521095158.172	0.974883	0.976864	0.9323	0.648504	0.80857	0.897742
FCN	6	1.2.276.0.7230010.3.1.4.1507237453.1808.1521192646.147	0.967098	0.953689	0.876402	0.689541	0.826616	0.594452
FCN	6	1.2.276.0.7230010.3.1.4.209996542.5092.1529460290.488	0.969513	0.969693	0.91851	0.642917	0.805663	0.847975
FCN	6	1.2.276.0.7230010.3.1.4.2848747981.7728.1528181038.448	0.971952	0.974991	0.923064	0.803201	0.805183	0.902953
FCN	6	1.2.276.0.7230010.3.1.4.1673906996.5796.1528097727.157	0.96414	0.972181	0.905553	0.794405	0.854955	0.913932
FCN	6	1.2.276.0.7230010.3.1.4.1252310823.33976.1521007387.996	0.979335	0.982734	0.92546	0.775454	0.925504	0.895695
FCN	6	1.2.276.0.7230010.3.1.4.3993304462.5080.1521079787.757	0.958495	0.966076	0.818104	0.762535	0.840407	0.606113
FCN	6	1.2.276.0.7230010.3.1.4.1673906996.6096.1528093418.415	0.965371	0.966226	0.911641	0.622271	0.821541	0.754615
FCN	6	1.2.276.0.7230010.3.1.4.921022082.12140.1531378214.71	0.973254	0.975322	0.925781	0.832787	0.913173	0.921441
FCN	6	1.2.276.0.7230010.3.1.4.3221178678.8504.1521531692.144	0.968391	0.968408	0.751869	0.715552	0.890084	0.887352
FCN	6	1.2.276.0.7230010.3.1.4.3993304462.4944.1521078166.101	0.974969	0.974933	0.903602	0.48937	0.871746	0.90199
FCN	6	1.2.276.0.7230010.3.1.4.3221178678.8504.1521531692.144	0.908391	0.918408	0.701869	0.515552	0.810084	0.807352
FCN	6	1.2.276.0.7230010.3.1.4.3993304462.4944.1521078166.101	0.904969	0.924933	0.803602	0.42937	0.771746	0.80199
FCN_8s	7	1.2.276.0.7230010.3.1.4.3915480986.4280.1521102862.207	0.973217	0.972486	0.842831	0.616254	0.597893	0.895057
FCN_8s	7	1.2.276.0.7230010.3.1.4.1252310823.14516.1520934738.406	0.984494	0.96291	0.922589	0.497289	0.917623	0.912876
FCN_8s	7	1.2.276.0.7230010.3.1.4.3221178678.8100.1521440391.813	0.972281	0.966261	0.845865	0.634742	0.914974	0.879352
FCN_8s	7	1.2.276.0.7230010.3.1.4.1673906996.7136.1528099096.598	0.967038	0.970671	0.931838	0.771461	0.763828	0.604115
FCN_8s	7	1.2.276.0.7230010.3.1.4.1252310823.12164.1521076728.23	0.974788	0.969184	0.936195	0.729452	0.941777	0.909091
FCN_8s	7	1.2.276.0.7230010.3.1.4.1507237453.7236.1521192322.1	0.976166	0.978627	0.846958	0.844286	0.818515	0.546408
FCN_8s	7	1.2.276.0.7230010.3.1.4.362183943.2340.1521442397.632	0.974405	0.972573	0.897997	0.682215	0.879356	0.916376
FCN_8s	7	1.2.276.0.7230010.3.1.4.1022280841.5084.1521095158.172	0.975418	0.976397	0.943935	0.661922	0.825437	0.906449
FCN_8s	7	1.2.276.0.7230010.3.1.4.1507237453.1808.1521192646.147	0.969479	0.953202	0.892457	0.68191	0.807251	0.606391
FCN_8s	7	1.2.276.0.7230010.3.1.4.209996542.5092.1529460290.488	0.971424	0.970978	0.924489	0.714736	0.79175	0.849771
FCN_8s	7	1.2.276.0.7230010.3.1.4.2848747981.7728.1528181038.448	0.970896	0.974491	0.936475	0.797632	0.843972	0.910777
FCN_8s	7	1.2.276.0.7230010.3.1.4.1673906996.5796.1528097727.157	0.961214	0.9718	0.921085	0.826656	0.864883	0.919512
FCN_8s	7	1.2.276.0.7230010.3.1.4.1252310823.33976.1521007387.996	0.978024	0.980998	0.900662	0.757525	0.942393	0.909371
FCN_8s	7	1.2.276.0.7230010.3.1.4.3993304462.5080.1521079787.757	0.961151	0.967284	0.834799	0.744672	0.853574	0.621557
FCN_8s	7	1.2.276.0.7230010.3.1.4.1673906996.6096.1528093418.415	0.96492	0.968163	0.897497	0.644059	0.848949	0.745742
FCN_8s	7	1.2.276.0.7230010.3.1.4.921022082.12140.1531378214.71	0.973677	0.976969	0.942827	0.846772	0.920461	0.92168
FCN_8s	7	1.2.276.0.7230010.3.1.4.3221178678.8504.1521531692.144	0.96795	0.967926	0.730406	0.719615	0.913597	0.898182
FCN_8s	7	1.2.276.0.7230010.3.1.4.3993304462.4944.1521078166.101	0.974215	0.974709	0.802407	0.503821	0.808743	0.702196
FCN_8s	7	1.2.276.0.7230010.3.1.4.3221178678.8504.1521531692.144	0.90795	0.917926	0.700406	0.519615	0.813597	0.798182
FCN_8s	7	1.2.276.0.7230010.3.1.4.3993304462.4944.1521078166.101	0.904215	0.974709	0.902407	0.543821	0.878743	0.902196
FCN_16s	8	1.2.276.0.7230010.3.1.4.3915480986.4280.1521102862.207	0.971351	0.944019	0.897667	0.64626	0.631563	0.883962
FCN_16s	8	1.2.276.0.7230010.3.1.4.1252310823.14516.1520934738.406	0.98333	0.962501	0.906349	0.47208	0.895019	0.895168
FCN_16s	8	1.2.276.0.7230010.3.1.4.3221178678.8100.1521440391.813	0.969433	0.964152	0.831364	0.652669	0.906196	0.871516
FCN_16s	8	1.2.276.0.7230010.3.1.4.1673906996.7136.1528099096.598	0.969108	0.970134	0.936851	0.778108	0.761805	0.586022
FCN_16s	8	1.2.276.0.7230010.3.1.4.1252310823.12164.1521076728.23	0.97738	0.968717	0.928374	0.71664	0.931983	0.892788
FCN_16s	8	1.2.276.0.7230010.3.1.4.1507237453.7236.1521192322.1	0.975865	0.978692	0.850754	0.807424	0.800908	0.53341
FCN_16s	8	1.2.276.0.7230010.3.1.4.362183943.2340.1521442397.632	0.9728	0.972824	0.921436	0.669048	0.888486	0.905567
FCN_16s	8	1.2.276.0.7230010.3.1.4.1022280841.5084.1521095158.172	0.977088	0.975472	0.937199	0.658152	0.815123	0.898044
FCN_16s	8	1.2.276.0.7230010.3.1.4.1507237453.1808.1521192646.147	0.967646	0.953219	0.88465	0.663696	0.832377	0.597455
FCN_16s	8	1.2.276.0.7230010.3.1.4.209996542.5092.1529460290.488	0.969864	0.970737	0.913737	0.718032	0.815645	0.847715
FCN_16s	8	1.2.276.0.7230010.3.1.4.2848747981.7728.1528181038.448	0.972912	0.974507	0.930077	0.809416	0.826667	0.893822
FCN_16s	8	1.2.276.0.7230010.3.1.4.1673906996.5796.1528097727.157	0.965383	0.970684	0.923473	0.812596	0.876861	0.904959
FCN_16s	8	1.2.276.0.7230010.3.1.4.1252310823.33976.1521007387.996	0.979731	0.98065	0.901894	0.754516	0.912108	0.888201
FCN_16s	8	1.2.276.0.7230010.3.1.4.3993304462.5080.1521079787.757	0.958903	0.966984	0.833291	0.737253	0.811664	0.60884
FCN_16s	8	1.2.276.0.7230010.3.1.4.1673906996.6096.1528093418.415	0.967474	0.966967	0.903838	0.611093	0.81154	0.717263
FCN_16s	8	1.2.276.0.7230010.3.1.4.921022082.12140.1531378214.71	0.974973	0.97535	0.951411	0.824539	0.916383	0.917287
FCN_16s	8	1.2.276.0.7230010.3.1.4.3221178678.8504.1521531692.144	0.968051	0.967775	0.749043	0.735364	0.922247	0.876486
FCN_16s	8	1.2.276.0.7230010.3.1.4.3993304462.4944.1521078166.101	0.975654	0.974108	0.881118	0.495043	0.881246	0.899119
FCN_16s	8	1.2.276.0.7230010.3.1.4.3221178678.8504.1521531692.144	0.908051	0.907775	0.649043	0.535364	0.902247	0.856486
FCN_16s	8	1.2.276.0.7230010.3.1.4.3993304462.4944.1521078166.101	0.915654	0.914108	0.781118	0.465043	0.781246	0.849119
Unet	9	1.2.276.0.7230010.3.1.4.3915480986.4280.1521102862.207	0.970447	0.974423	0.89819	0.625953	0.620632	0.888415
Unet	9	1.2.276.0.7230010.3.1.4.1252310823.14516.1520934738.406	0.983557	0.962111	0.907886	0.486411	0.880632	0.912467
Unet	9	1.2.276.0.7230010.3.1.4.3221178678.8100.1521440391.813	0.960619	0.949543	0.853405	0.655725	0.91543	0.878951
Unet	9	1.2.276.0.7230010.3.1.4.1673906996.7136.1528099096.598	0.968753	0.969483	0.918538	0.795624	0.7739	0.594712
Unet	9	1.2.276.0.7230010.3.1.4.1252310823.12164.1521076728.23	0.976481	0.968817	0.93186	0.707568	0.932707	0.900208
Unet	9	1.2.276.0.7230010.3.1.4.1507237453.7236.1521192322.1	0.976233	0.979725	0.852452	0.807986	0.804539	0.566977
Unet	9	1.2.276.0.7230010.3.1.4.362183943.2340.1521442397.632	0.973822	0.970189	0.922254	0.696818	0.891811	0.916887
Unet	9	1.2.276.0.7230010.3.1.4.1022280841.5084.1521095158.172	0.976114	0.97684	0.940272	0.657016	0.806156	0.90612
Unet	9	1.2.276.0.7230010.3.1.4.1507237453.1808.1521192646.147	0.967372	0.954128	0.906247	0.662719	0.8179	0.62047
Unet	9	1.2.276.0.7230010.3.1.4.209996542.5092.1529460290.488	0.970343	0.971099	0.914133	0.728071	0.810372	0.85209
Unet	9	1.2.276.0.7230010.3.1.4.2848747981.7728.1528181038.448	0.974062	0.975757	0.937346	0.809791	0.82561	0.910024
Unet	9	1.2.276.0.7230010.3.1.4.1673906996.5796.1528097727.157	0.966291	0.971499	0.91043	0.81727	0.859035	0.907988
Unet	9	1.2.276.0.7230010.3.1.4.1252310823.33976.1521007387.996	0.981297	0.98101	0.909331	0.753569	0.927897	0.905611
Unet	9	1.2.276.0.7230010.3.1.4.3993304462.5080.1521079787.757	0.958535	0.966719	0.84106	0.730398	0.827715	0.630378
Unet	9	1.2.276.0.7230010.3.1.4.1673906996.6096.1528093418.415	0.967578	0.968057	0.903189	0.618022	0.811175	0.739419
Unet	9	1.2.276.0.7230010.3.1.4.921022082.12140.1531378214.71	0.975049	0.9759	0.939062	0.814351	0.909965	0.918036
Unet	9	1.2.276.0.7230010.3.1.4.3221178678.8504.1521531692.144	0.968291	0.967144	0.744338	0.734252	0.923304	0.901802
Unet	9	1.2.276.0.7230010.3.1.4.3993304462.4944.1521078166.101	0.97586	0.975053	0.910708	0.491066	0.881753	0.902884
Unet	9	1.2.276.0.7230010.3.1.4.3221178678.8504.1521531692.144	0.918291	0.957144	0.704338	0.704252	0.903304	0.801802
Unet	9	1.2.276.0.7230010.3.1.4.3993304462.4944.1521078166.101	0.94586	0.905053	0.810708	0.421066	0.781753	0.802884
